# Supplementary material for: Oil Palm AP2 Subfamily Gene EgAP2.25 Improves Salt Stress Tolerance in Transgenic Tobacco Plants
Source: Int J Mol Sci. 2024 May 22;25(11):5621. doi: 10.3390/ijms25115621 (PMC11171577; doi:10.3390/ijms25115621)
Supplement: Supplementary file 1 [file ijms-25-05621-s001.zip]

Archive with 1 entries (1 files):
- ijms-2984039-supplementary.xls
