# Supplementary material for: Oil Palm AP2 Subfamily Gene EgAP2.25 Improves Salt Stress Tolerance in Transgenic Tobacco Plants
Source: Int J Mol Sci. 2024 May 22;25(11):5621. doi: 10.3390/ijms25115621 (PMC11171577; doi:10.3390/ijms25115621)
Supplement: Supplementary file 1 [file ijms-25-05621-s001.zip › ijms-2984039-supplementary.xls]

## Sheet: Sheet1
Supplementary Table S1 Primer sequences of the EgAP2.25 and stress-related marker genes
Gene	Sequence (5'-3')	Size (bp)
EgAP2.25	F: TTGGCTGCATCTGGGAAGAG	124
	R: TCCCGCTCCATTTCAGCTTAG
NtSOD	F: TCTGCTATTCAGTGACGTTTTCT	192
	R: TCTGCTATTCAGTGACGTTTTCT
NtPOD	F: AAGGGATTCACCGTCAGCG	139
	R: TAGATGGAACCGCTACGTCC
NtCAT	F: GAAGCAGCCCGTATCGGAGGAG	194
	R: ACCGGCTGCAACGGCAAGATA
NtDREB2B	F: CGGCCGCCCATCTGAGTC	137
	R: AGGTGGAGGCAGCATTAGTC
NtERD10B	F: GGCCTTGCAGACGGACGAATAC	109
	R: TGTTCCGGTGGTTCCATAGTCTCC
NtERD10C	F: CGGGTGAGGACACGGCTGTA	125
	R: AGGCGCCACTTCCTCTGTCTTC
NtP5CS	F: GTGGCTTCGCTGTCGATAACATCA	153
	R: CCTGAAGCCGCCTGGAACATT
Actin	F: TGTGCCAATCTACGAGGGTTT	137
	R: TTTCCCGCTCTGCTGTTGT
